# Supplementary material for: Pho1a (plastid starch phosphorylase) is duplicated and essential for normal starch granule phenotype in tubers of Solanum tuberosum L
Source: Front Plant Sci. 2023 Aug 9;14:1220973. doi: 10.3389/fpls.2023.1220973 (PMC10450146; doi:10.3389/fpls.2023.1220973)
Supplement: Supplementary file 9 [file Table_1.xlsx]

## Sheet: Sheet 1
Supplementary Table S1: List of significant hits based on blast search for reference mRNA sequence of Pho1a (X52385.1) against DM v6.1 genome assembly.
BLASTN 2.2.26
Query= X52385.1 Potato mRNA for starch phosphorylase (4942 letters)
Database: DM_1-3_516_R44_potato.v6.1.hc_gene_models.cdna.fa
Sequences producing significant alignments:		Chromosome	Description	Score (bits)	Top Query Cov	Num of HSPs	HSP Number	E-Value	Identities	Gaps	Strand
Soltu.DM.03G007710.1		Chr 03	Glycosyl transferase, family	1919 bits (968)	19.91	1	1	0.0	980/984 (99%)	0 (0%)	Plus / Plus
Soltu.DM.03G007720.1		Chr 03	Glycosyl transferase, family	430 bits (217)	13.25	4	4	e-119	217/217 (100%)	0 (0%)	Plus / Plus
				440 bits (222)			3	e-122	222/222 (100%)	0 (0%)	Plus / Plus
				739 bits (373)			2	0.0	373/373 (100%)	0 (0%)	Plus / Plus
				1298 bits (655)			1	0.0	655/655 (100%)	0 (0%)	Plus / Plus
Soltu.DM.03G007740.1		Chr 03	hypothetical protein	428 bits (216)	4.37	1		1e-118	216/216 (100%)	0 (0%)	Plus / Minus
Soltu.DM.03G007750.1		Chr 03	Glycosyl transferase, family	1023 bits (516)	10.91	1	1	0.0	535/540 (99%)	1/540 (0%)	Plus / Plus
Soltu.DM.03G007760.1		Chr 03	alpha-glucan phosphorylase	4026 bits (2031)	41.62	1	1	0.0	2055/2059 (99%)	3/2059 (0%)	Plus / Plus
Soltu.DM.05G000570.1		Chr 05	Glycosyl transferase, family	347 bits (175)	23.03	3	1	1e-93	900/1139 (79%)	2/1139 (0%)	Plus / Plus
				117 bits (59)			2	2e-24	194/239 (81%)	0 (0%)	Plus / Plus
				73.8 bits (37)			3	2e-11	139/173 (80%)	0 (0%)	Plus / Plus
