# Supplementary material for: Pho1a (plastid starch phosphorylase) is duplicated and essential for normal starch granule phenotype in tubers of Solanum tuberosum L
Source: Front Plant Sci. 2023 Aug 9;14:1220973. doi: 10.3389/fpls.2023.1220973 (PMC10450146; doi:10.3389/fpls.2023.1220973)
Supplement: Supplementary file 10 [file Table_2.xlsx]

## Sheet: Sheet1
Supplementary Table S2: List of wild type species from Petota and Etuberosum section used for blast-based homology search for Pho1a loci and location of representative Pho1a loci in respective genome assemblies.
Accession	Accession Number	Species	Section	Group	Assembly level	Primary Assembly
						Chr/contig	start	End	Length	Duplication	Tst1
PG0009	PI 558254	Solanum palustre	Etuberosum	ETB	contig	PG0009_tig00011539	73345	63827	-9518	No	No
PG0019	PI 558302	Solanum etuberosum	Etuberosum	ETB	chromosome	chr03	26690491	26700007	9516	No	No
PG1011	PI 243357	Solanum morelliforme	Petota	Wild	contig	PG1011_hptg0006	16291756	16303274	11518	No	No
PG6241	CIP760642	Solanum bulbocastanum	Petota	Wild	contig	PG6241_ptg0012	4494024	4505369	11345	Yes	No
						PG6241_ptg0012	4515912	4527257	11345
PG1008	PI 458423	Solanum jamesii	Petota	Wild	contig	PG1008_ptg0015	1687689	1699292	11603	Yes	No
						PG1008_ptg0015	1704370	1715970	11600
PG1013	PI 275232	Solanum pinnatisectum	Petota	Wild	contig	PG1013_hptg0009	971818	982827	11009	No	No
PG3003	PI 498148	Solanum andreanum	Petota	Wild	contig	PG3003_hptg0038	1925636	1941864	16228	No
PG3023	PI 365365	Solanum piurae	Petota	Wild	contig	PG3023_hptg0010	2440358	2454592	14234	No
PG4060	PI 498265	Solanum multiinterruptum	Petota	Wild	contig	PG4060_hptg0057	2456426	2447791	-8635	No	No
PG6242	CIP762608	Solanum cajamarquense	Petota	Wild	contig	PG6242_hptg0026	2759336	2745617	-13719	No
PG4005	PI 568985	Solanum burkartii	Petota	Wild	contig	PG4005_hptg0046	9288762	9274758	-14004	No	Yes
PG3005	PI 310943	Solanum chomatophilum	Petota	Wild	contig	PG3005_hptg0027	7798740	7784553	-14187	Yes	Yes
						PG3005_hptg0027	129893	115900	-13993
PG4032	PI 365360	Solanum sogarandinum	Petota	Wild	contig	PG4032_ptg0018	3743100	3757165	14065	Yes
						PG4032_ptg0018	3769555	3783620	14065
PG4049	PI 473412	Solanum commersonii	Petota	Wild	contig	PG4049_ptg0017	39190230	39176599	-13631	Yes
						PG4049_ptg0017	39164074	39150441	-13633
PG4036	PI 473304	Solanum vernei	Petota	Wild	contig	PG4036_ptg0033	10900777	10892337	-8440	Yes	No
						PG4036_ptg0033	10880749	10872309	-8440
PG4042	PI 320291	Solanum chacoense	Petota	Wild	contig	PG4042_hptg0022	971967	980419	8452	Yes	No
						PG4042_hptg0022	989571	998023	8452
PG6243	CIP764170	Solanum neorossii	Petota	Wild	contig	PG6243_ptg0013	3025710	3040164	14454	Yes
						PG6243_ptg0013	3053924	3068378	14454
PG3022	PI 365340	Solanum paucissectum	Petota	Wild	contig	PG3022_ptg0005	34317013	34303092	-13921	Yes
						PG3022_ptg0005	34291487	34277566	-13921
PG5032	PI 545977	Solanum brevicaule	Petota	Wild	contig	PG5032_ptg0141	517741	503251	-14490	Yes
						PG5032_ptg0141	482869	468399	-14470
PG5076	PI 473122	Solanum boliviense	Petota	Wild	contig	PG5076_ptg0064	1482993	1498507	15514	No
PG4017	PI 473351	Solanum lignicaule	Petota	Wild	contig	PG4017_hptg0037	479702	467704	-11998	Yes
						PG4017_hptg0037	455738	443744	-11994
PG4041	PI 607889	Solanum buesii	Petota	Wild	contig	PG4041_ptg0022	2935173	2923354	-11819	No
PG5018	PI 365317	Solanum candolleanum	Petota	CND	contig	PG5018_ptg0013	11103508	11089751	-13757	Yes
						PG5018_ptg0013	11074373	11060616	-13757
E4-63	-	Solanum tuberosum Gp phureja	Petota	Inbred line	chromosome	E4-63_chr03	17862250	17876143	13893	Yes
						E4-63_chr03	17885421	17899314	13893
						E4-63_chr03	17908593	17922452	13859
E86-69	-	Solanum tuberosum Gp phureja	Petota	Landrace	chromosome	E86-69_chr03	13127859	13141752	13893	Yes
						E86-69_chr03	13151029	13164888	13859
